# Supplementary material for: Genome-Wide Identification of the NRT1 Family Members and Their Expression under Low-Nitrate Conditions in Chinese Cabbage (Brassica rapa L. ssp. pekinensis)
Source: Plants (Basel). 2023 Nov 17;12(22):3882. doi: 10.3390/plants12223882 (PMC10675746; doi:10.3390/plants12223882)
Supplement: Supplementary file 1 [file plants-12-03882-s001.zip]

Archive with 1 entries (1 files):
- plants-2448395-supplementary.xlsx
