# Supplementary material for: Genome-Wide Identification of the NRT1 Family Members and Their Expression under Low-Nitrate Conditions in Chinese Cabbage (Brassica rapa L. ssp. pekinensis)
Source: Plants (Basel). 2023 Nov 17;12(22):3882. doi: 10.3390/plants12223882 (PMC10675746; doi:10.3390/plants12223882)
Supplement: Supplementary file 1 [file plants-12-03882-s001.zip › plants-2448395-supplementary.xlsx]

## Sheet: S1
	Table S1. List of 84 BrNRT genes and their detailed information
Number	gene_id	subject Gene	Functional annotation			subfamilies	Chromosome	Start	End	Gene length (bp)	ORF length (bp)	Size (aa)	Theoretical pI	Molecular weight (Da)	GC %	full sequence			best 1 domain			#dom		1			2			3			4			5			6			7			8			L14R
																E-value	score	bias	E-value	score	bias	exp	N	HN14L_1_fpkm	HN14L_2_fpkm	HN14L_3_fpkm	HN14R_1_fpkm	HN14R_2_fpkm	HN14R_3_fpkm	HN40L_1_fpkm	HN40L_2_fpkm	HN40L_3_fpkm	HN40R_1_fpkm	HN40R_2_fpkm	HN40R_3_fpkm	LN14L_1_fpkm	LN14L_2_fpkm	LN14L_3_fpkm	LN14R_1_fpkm	LN14R_2_fpkm	LN14R_3_fpkm	LN40L_1_fpkm	LN40L_2_fpkm	LN40L_3_fpkm	LN40R_1_fpkm	LN40R_2_fpkm	LN40R_3_fpkm	LN14R vsHN14R _log2FoldChange	LN14R vsHN14R _pvalue
BrNPF8.5a	BraA01g012370.3C	AT4G21680	NRT1.8	NPF7.2		Ⅳ	Chr1	6414144	6416171	2027	1752	584	6.22	64717.5	45.5479	1.7e-88	298.5	5.2	9.8e-88	296	3.5	2	2	0.0670116	0.109377	NA	0.624252	0.366571	NA	1.42805	1.22521	0.828104	0.174246	0.415184	4.2841	0.229005	0.129888	0.498735	0.275084	0.267208	1.72034	0.432645	0.458943	0.516824	0.341558	0.493397	0.909465	1.18765	NA
BrNPF5.5	BraA01g024830.3C	AT3G47960		NPF2.10	GTR1	Ⅵ	Chr1	14570611	14572963	2352	1716	572	8.93	63174.8	46.1538	1.5e-53	183.4	0.3	1.5e-53	183.4	0.3	2.3	2	0.581548	0.632807	0.435427	0.0554216	0.534659	0.252659	NA	NA	0.0768616	NA	0.211947	0.146778	0.400816	0.861986	0.363713	0.234046	0.545627	0.702573	0.0339786	0.144176	NA	NA	NA	0.0309515	NA	NA
BrNPF5a	BraA01g025490.3C	AT3G45650	NRT1.3	NPF6.4		Ⅴ	Chr1	15182959	15184900	1941	1602	534	8.19	58684.3	42.9463	4.3e-57	195.1	4.1	9.8e-57	193.9	4.1	1.5	1	NA	NA	NA	0.0593655	NA	NA	NA	NA	NA	0.0317601	NA	NA	NA	NA	NA	NA	NA	NA	0.10919	0.34748	0.0807451	NA	NA	NA	-1.92135	NA
BrNPF5.11	BraA01g027720.3C	AT1G59740		NPF4.3		Ⅲ	Chr1	17920378	17924651	4273	1785	595	9.38	66157.9	44.3137	5.8e-90	303.3	11.5	9.2e-90	302.7	11.5	1.3	1	0.756386	1.10934	1.98833	3.70291	4.80582	4.99279	5.91426	3.81382	9.75354	3.70552	8.09196	9.5104	1.05964	2.26289	2.13288	4.20748	7.65822	7.37327	2.87453	3.18786	5.00023	10.8567	4.54008	6.21881	NA	NA
BrNPF5.12	BraA01g032090.3C	AT3G21670	NRT1.3	NPF6.4		Ⅲ	Chr1	21885380	21889127	3747	1737	579	9.23	63825.4	47.6108	7.2e-108	362.3	5.7	1e-107	361.8	5.7	1.1	1	0.946264	1.50773	0.824479	0.465388	0.475375	0.58241	1.65116	1.90664	1.48068	0.17575	0.0598242	0.319007	1.61688	1.9324	2.22776	0.208095	0.565982	0.809758	3.32321	4.73588	4.20753	0.132503	0.0622073	NA	NA	NA
BrNPF5.16	BraA01g034660.3C	AT3G45680		NPF2.3		Ⅴ	Chr1	23733808	23735703	1895	1674	558	8.64	61087.3	45.5795	2.3e-72	245.4	1.9	3.6e-72	244.7	1.9	1.2	1	0.280536	NA	0.18598	4.06207	5.12448	2.53243	NA	NA	NA	1.33734	0.186227	0.631933	NA	0.271881	0.149135	3.64676	4.02708	2.73076	NA	NA	NA	0.274979	0.903677	2.69688	NA	NA
BrNPF5.13	BraA01g036060.3C	AT3G16180	NRT1.12	NPT1.1		Ⅴ	Chr1	24659061	24662279	3218	1782	594	8.83	65487.3	45.0617	2.7e-76	258.3	7.7	3.6e-76	257.9	7.7	1.1	1	6.32481	4.5882	5.34608	1.38759	2.03368	1.40574	5.17084	8.01906	4.4779	0.770904	1.16627	0.932854	8.45921	7.21514	6.26933	2.09601	1.99659	1.55043	9.29252	7.3583	6.85966	1.11075	0.181909	1.34123	NA	NA
BrNPF5b	BraA02g004850.3C	AT5G13400			POT	Ⅲ	Chr2	2364971	2367147	2176	1869	623	8.67	68994.3	46.1744	2.6e-80	271.5	5	3.4e-80	271.2	5	1.1	1	28.3931	23.787	19.1229	NA	NA	NA	13.8436	17.7855	13.4435	0.163338	NA	0.0539049	31.7098	27.4258	23.2087	0.0429773	0.100192	0.376284	10.6694	13.9985	15.5723	NA	NA	NA	5.21295	0.0132481
BrNPF5c	BraA02g005730.3C	AT5G14940			POT	Ⅱ	Chr2	2716357	2719205	2848	1635	545	9.13	60705.1	43.3639	4.2e-78	264.3	9.1	6e-78	263.8	9.1	1.2	1	0.143614	0.0390681	0.11425	0.261753	0.196401	NA	0.111968	0.150044	0.201673	NA	0.158891	0.154049	0.0350561	0.347957	0.0381731	NA	NA	NA	0.249634	0.378296	0.0791154	0.197077	NA	0.0974546	-4.89701	NA
BrNPF5d	BraA02g018130.3C	AT3G45680		NPF2.3		Ⅴ	Chr2	10069756	10071588	1832	1620	540	8.94	58516.4	47.4074	3.1e-68	231.8	7.9	4.4e-68	231.3	7.9	1.1	1	0.108708	0.0394298	NA	10.3616	11.8366	7.28552	0.0376684	NA	0.122124	4.14575	2.88652	2.73637	NA	0.105354	NA	9.69349	13.2642	18.2331	NA	NA	NA	2.92669	1.70085	6.72106	NA	NA
BrNPF5e	BraA02g018550.3C	AT1G68570		NPF3.1	Nitr	Ⅴ	Chr2	10436201	10443396	7195	1689	563	9.08	62361.8	45.4707	1.7e-95	321.5	7.2	2.6e-95	320.9	7.2	1.3	1	42.4713	50.4127	32.6998	0.365999	0.0814809	0.941226	17.2699	19.4267	6.95003	0.451862	0.307622	0.626321	28.4039	43.3167	33.0357	0.356681	0.11087	NA	17.5025	15.6734	15.164	1.33543	2.59099	0.566033	-1.55636	NA
BrNPF5f	BraA02g019460.3C	AT1G69870	NRT1.7	NPF2.13		Ⅵ	Chr2	11150404	11157116	6712	1776	592	8.71	65334	47.3536	3.9e-83	280.8	4.1	5.2e-83	280.4	4.1	1.1	1	NA	NA	NA	NA	NA	NA	0.240518	0.345328	0.556987	NA	NA	NA	NA	NA	NA	NA	NA	NA	0.0328307	0.104479	0.0728343	NA	NA	NA	NA	NA
BrNPF5g	BraA02g020730.3C	AT1G72125		NPF5.13		Ⅱ	Chr2	12077647	12079561	1914	1569	523	7.52	57266.1	46.6539	1.6e-86	292	8.3	4.1e-45	155.6	2.1	2.1	2	12.3091	15.5111	12.104	11.5167	10.087	13.663	12.0568	12.0003	10.0875	9.85814	10.4312	8.15489	14.1009	12.0744	10.979	11.1605	10.8608	12.3904	10.777	13.206	14.139	10.2683	12.0175	10.1554	NA	NA
BrNPF5h	BraA02g020750.3C	AT1G72140		NPF5.12		Ⅱ	Chr2	12095414	12100772	5358	3213	1071	8.67	117934	45.347	9.8e-182	605.5	30.5	1.4e-93	315.2	10.1	2.1	2	0.255783	0.198806	0.34883	34.9867	28.9548	50.9924	0.797684	0.744439	1.23151	32.3204	23.3347	36.9065	0.17839	0.495783	0.155401	27.0749	37.4314	50.8124	0.0181473	0.0192503	NA	21.5329	28.9725	35.6234	NA	NA
BrNPF5r	BraA02g032550.3C	AT5G46050		NPF5.2	PTR3	Ⅱ	Chr2	22412570	22415763	3193	1521	507	9.46	57185	44.313	8.4e-63	213.9	4.7	9.6e-56	190.6	3.2	2.2	2	0.154378	0.167985	0.0818752	0.281371	0.693686	0.760136	0.0401202	0.0403224	0.173431	0.133806	0.47824	0.165595	0.113051	0.29923	0.164137	0.475293	0.0923369	0.363296	NA	0.16266	0.212613	0.121056	0.0355207	0.0349196	NA	NA
BrNPF5.2a	BraA02g032560.3C	AT5G46050		NPF5.2	PTR3	Ⅱ	Chr2	22423212	22426390	3178	1119	373	8.79	41091.6	43.8785	1.3e-48	167.2	1.8	1.7e-48	166.8	1.8	1	1	0.0524595	NA	NA	NA	NA	NA	NA	NA	NA	NA	NA	NA	NA	NA	NA	NA	NA	NA	NA	NA	NA	NA	NA	NA	NA	NA
BrNPF5.2b	BraA02g032570.3C	AT5G46050		NPF5.2	PTR3	Ⅱ	Chr2	22436334	22439377	3043	1032	344	9.35	38220.7	44.5736	2.5e-61	209	2.9	3.2e-61	208.7	2.9	1	1	NA	NA	NA	0.599004	0.311159	0.233399	NA	NA	NA	1.08464	1.35935	1.2203	NA	NA	NA	0.856173	0.498995	0.292058	NA	NA	NA	1.20431	2.40818	2.21303	NA	NA
BrNPF5.2c	BraA02g035310.3C	AT2G02020		NPF8.4	PTR4	Ⅳ	Chr2	24462113	24464431	2318	1563	521	5.31	57808.8	44.3378	1.2e-113	381.3	4.9	9.8e-109	365.1	3.1	2.1	2	0.938934	1.47124	0.517888	0.973548	1.05659	0.215749	0.312337	0.235433	0.337542	0.618499	0.465389	0.999102	0.183355	0.873567	0.559042	1.43896	0.868605	0.449952	0.858009	0.35615	0.496559	1.44309	0.345662	0.543701	NA	NA
BrNPF5.2d	BraA02g040490.3C	AT5G28470		NPF2.8		Ⅴ	Chr2	28138600	28141602	3002	1560	520	9.3	57529.5	45.641	7.7e-52	177.8	8.4	1.1e-48	167.4	8.4	2	2	NA	NA	NA	NA	NA	NA	0.0391172	NA	NA	NA	NA	NA	0.0367415	NA	NA	NA	NA	NA	NA	0.0396483	NA	NA	NA	NA	NA	NA
BrNPF5.2e	BraA02g043810.3C	AT1G69870		NPF2.11	GTR2	Ⅵ	Chr2	30298317	30300687	2370	1821	607	9.01	67006.1	46.9522	2.2e-72	245.4	8.8	2.2e-72	245.4	8.8	1.8	2	5.15779	6.98044	1.91483	28.9593	27.2824	34.4967	8.91382	9.80073	9.59693	28.0243	18.061	56.3493	3.80853	9.49746	1.81653	30.8109	40.0792	35.6962	15.5934	13.1107	9.98034	38.0941	20.4715	41.096	NA	NA
BrNPF5.2f	BraA03g019780.3C	AT2G37900			POT	Ⅱ	Chr3	9383193	9389054	5861	2028	676	9.27	74536.3	46.2032	1.7e-40	140.4	0	2.4e-40	140	0	1.1	1	0.318404	0.566949	0.491251	1.64133	0.588125	0.902662	0.481442	0.362901	1.04059	1.45514	1.5372	1.73875	0.367415	0.757425	0.553962	0.475293	0.761779	0.0990808	0.891285	0.548977	0.542163	1.33918	1.43859	1.88566	-1.2272	NA
BrNPF5j	BraA03g021460.3C	AT2G40460			POT	Ⅱ	Chr3	10260772	10265926	5154	1758	586	9.07	65109.8	44.8237	3.8e-116	389.5	10.7	3.8e-116	389.5	10.7	1.3	1	1.90331	2.8341	2.23138	0.324585	0.443603	0.191818	2.88105	3.00023	2.92599	1.27344	1.18219	0.859626	1.0107	2.0064	0.92306	1.69056	1.14507	1.80019	0.928671	1.30176	1.28765	0.549864	0.245857	0.634453	2.26893	3.07118e-05
BrNPF5k	BraA03g041540.3C	AT3G25260		NPF4.1	AIT3	Ⅲ	Chr3	20827737	20829854	2117	1548	516	9.05	57218.4	43.5401	1.5e-84	285.5	9.6	2.4e-84	284.8	9.6	1.2	1	NA	0.165055	0.120671	NA	NA	NA	NA	0.118857	NA	NA	NA	NA	0.111079	0.147005	0.0403185	NA	NA	NA	NA	NA	NA	NA	NA	NA	NA	NA
BrNPF5l	BraA03g041550.3C	AT3G25260		NPF4.1	AIT3	Ⅲ	Chr3	20839549	20842211	2662	1551	517	9	57521.9	43.069	4.8e-85	287.1	11.9	7.5e-85	286.5	11.9	1.2	1	NA	NA	NA	0.0306588	NA	NA	NA	NA	NA	NA	NA	NA	NA	NA	NA	NA	NA	NA	0.0751867	NA	NA	0.0593572	NA	0.0684884	NA	NA
BrNRT1.2	BraA03g049670.3C	AT4G21680	NRT1.8	NPF7.2		Ⅳ	Chr3	25372935	25374941	2006	1752	584	7.06	64548.5	46.0616	8.9e-90	302.7	3.6	3.6e-89	300.7	1.9	2	2	1.00517	0.802099	0.85296	1.87276	2.53981	2.33719	7.14023	9.24156	6.1355	1.65533	2.90629	7.79188	4.22024	8.0206	3.91863	2.36114	2.77896	4.96032	4.7591	4.66003	7.08787	2.70619	2.09694	3.1225	NA	NA
BrNPF4.5	BraA04g005660.3C	AT3G54140		NPF8.1	PTR1	Ⅳ	Chr4	3749712	3751965	2253	1716	572	8.18	63988.9	46.7949	4.7e-130	435.3	6.6	6e-130	435	6.6	1.1	1	26.5802	24.0839	22.1705	43.1457	38.1479	54.3217	25.924	30.0933	25.1722	82.131	55.9843	48.4366	28.8922	30.501	21.9319	46.3177	53.1713	81.6155	31.0904	30.5652	32.263	55.5007	76.9476	53.8556	NA	NA
BrNPF4a	BraA04g005820.3C	AT3G53960			POT	Ⅱ	Chr4	3846749	3850513	3764	1506	502	8.84	55572.5	44.9535	3.8e-50	172.2	1.3	5e-50	171.8	1.3	1.1	1	0.467746	0.212073	0.124036	1.83134	2.04086	2.27113	0.364678	0.447964	0.481686	0.135139	0.0690005	0.0668979	0.304471	0.30221	0.124329	2.18679	2.89095	6.2709	0.9292	0.49284	0.171784	1.22262	0.071749	0.705349	NA	0.0484136
BrNPF4.2	BraA05g001710.3C	AT2G40460			POT	Ⅱ	Chr5	1011619	1014386	2767	975	325	9.32	36285.7	45.0256	2.3e-56	192.7	1.6	2.9e-56	192.4	1.6	1	1	NA	NA	NA	4.19431	3.4817	1.92695	NA	NA	NA	1.51334	0.746054	0.619989	NA	NA	NA	5.06663	4.7535	5.6159	NA	NA	NA	2.03011	1.60696	3.97665	NA	NA
BrNPF4.1a	BraA05g001720.3C	AT2G40460			POT	Ⅱ	Chr5	1022523	1023104	581	582	194	8.49	21515.3	42.0962	1.4e-28	101.2	0.2	1.4e-28	101.2	0.2	1.4	1	NA	NA	NA	7.35336	6.62095	2.48318	1.4679	1.4753	1.0198	2.62266	8.03464	3.63524	NA	0.0977509	NA	10.4891	10.2156	5.95557	1.80332	1.70038	1.88919	6.64372	6.77658	5.38428	NA	NA
BrNPF4.1b	BraA05g007530.3C	AT2G38100		NPF5.5		Ι	Chr5	3869424	3871472	2048	1545	515	8.4	56820.2	45.5663	2.7e-29	103.6	3.3	4e-29	103	3.3	1.3	1	NA	NA	NA	NA	NA	NA	NA	NA	NA	NA	NA	NA	NA	NA	NA	0.05199	NA	NA	NA	NA	NA	0.0595877	NA	NA	1.65072	NA
BrNRT1.13	BraA05g007680.3C	AT2G37900			POT	Ⅱ	Chr5	3936465	3939139	2674	1680	560	9.04	62858.5	45.4762	2.8e-83	281.3	4.1	3.6e-83	280.9	4.1	1.1	1	0.384359	0.874497	0.518884	8.03851	8.46479	5.50556	0.544847	0.255543	0.196271	5.78454	6.27818	4.43772	0.989396	0.812729	0.260054	8.39105	8.74991	4.39547	0.659428	0.662693	0.0769962	10.3845	3.31237	6.98686	NA	NA
BrNPF4.3a	BraA05g023200.3C	AT1G32450	NRT1.5	NPF7.3		Ⅳ	Chr5	17088575	17091980	3405	1701	567	5.78	63310.2	46.8548	1.8e-97	328	2.1	2.6e-96	324.2	1.2	2	2	0.138041	NA	NA	329.927	349.244	264.091	0.143499	0.360555	0.0387697	422.412	328.269	240.735	NA	NA	NA	233.135	236.468	256.279	0.239948	0.0727235	0.0760457	577.409	418.209	558.168	NA	0.0161173
BrNPF4.3b	BraA05g025490.3C	AT3G21670	NRT1.3	NPF6.4		Ⅲ	Chr5	19200397	19202444	2047	1077	359	7.63	39179.2	48.5608	2.5e-54	186	0.1	3.5e-54	185.5	0.1	1.2	1	4.74196	7.05783	4.74078	1.50117	3.27974	2.01283	6.68588	11.1044	6.062	1.27554	0.675397	0.795134	7.8764	6.60295	11.3004	3.54264	7.47646	5.50381	5.68456	5.57064	7.92697	0.983031	0.451479	1.62741	1.27943	0.00329868
BrNRT1.3a	BraA05g031010.3C	AT3G16180	NRT1.12	NPT1.1		Ⅴ	Chr5	22746459	22750466	4007	1782	594	8.92	65232	46.4085	4.7e-76	257.5	7.4	6.4e-76	257.1	7.4	1.1	1	11.4308	9.14055	9.99332	7.60508	8.82979	7.29904	6.95153	7.22748	5.55111	6.50986	6.18123	5.45578	19.781	19.9853	9.59662	6.58103	6.35756	12.2625	12.3028	11.3151	10.2713	6.69032	4.30518	5.60337	NA	NA
BrNRT1.3b	BraA05g040690.3C	AT3G01350			POT	Ⅱ	Chr5	27546533	27548910	2377	1650	550	6.14	61205.3	45.6364	9.8e-69	233.4	11.9	3.9e-68	231.4	11.9	1.8	1	1.63654	2.43891	1.16985	12.8246	15.2912	14.6273	0.850621	1.44963	0.919264	22.3871	22.2629	13.5247	3.09163	3.31002	1.32391	11.4889	9.78855	13.7915	2.57966	2.24914	2.39108	21.2582	12.6718	17.7686	NA	NA
BrNRT1.4	BraA06g002150.3C	AT1G52190	NRT1.11	NPF1.2		Ⅴ	Chr6	1283012	1287130	4118	1821	607	9.03	67052.2	44.5909	1.1e-79	269.4	7.2	1.5e-79	269	7.2	1.2	1	115.857	120.737	122.002	0.287243	0.32749	1.00527	63.7037	60.421	70.293	0.782335	0.656243	0.442606	239.245	147.617	138.707	0.352881	0.179958	0.358617	103.006	89.2276	74.6217	0.151669	0.237351	0.145834	NA	NA
BrNRT1.1a	BraA06g009470.3C	AT1G12110	NRT1.1	NPF6.3		Ⅲ	Chr6	5167089	5168324	1235	777	259	9.58	27948.6	47.7477	6.4e-54	184.6	4.1	8.1e-54	184.3	4.1	1.1	1	2.56869	3.04173	3.12532	1.77478	1.23983	1.11599	2.27756	2.2101	1.61261	0.982233	0.0668692	0.453821	9.58968	11.056	8.19322	2.58445	3.97655	4.52558	2.7015	3.66173	2.99661	2.31046	2.08598	1.36712	1.42001	0.00297918
BrNRT1.1b	BraA06g014600.3C	AT1G18880	NRT1.9	NPF2.9		Ⅵ	Chr6	7756656	7758826	2170	1743	581	9.14	64553.6	45.4389	4.3e-82	277.4	9.5	4.3e-82	277.4	9.5	1.5	1	NA	NA	NA	9.49398	9.65901	6.10808	NA	NA	0.0378355	6.33442	2.9213	2.97678	0.032884	NA	NA	11.4289	12.5968	6.28285	NA	NA	NA	6.33824	4.21553	9.812	NA	NA
BrNRT1.1c	BraA06g019030.3C	AT3G47960		NPF2.10	GTR1	Ⅵ	Chr6	10801268	10803925	2657	1848	616	8.99	68053.4	46.8615	4.9e-73	247.6	8.9	4.9e-73	247.6	8.9	2.1	2	53.302	66.5032	57.212	9.93234	7.9435	13.8942	58.3481	49.6152	62.8069	10.4072	11.443	23.2789	63.0236	70.0979	70.7551	11.0403	19.3035	20.1425	50.5141	54.7893	69.7866	6.32684	8.68291	6.09302	NA	0.0266486
BrNRT1a	BraA06g020820.3C	AT3G45680		NPF2.3		Ⅴ	Chr6	12090338	12092255	1917	1713	571	8.73	63090.9	42.7904	3.1e-68	231.8	8.4	5.8e-68	230.9	8.4	1.3	1	NA	NA	NA	11.0205	12.9614	13.5831	NA	NA	NA	NA	NA	NA	NA	NA	NA	10.363	13.6372	4.95595	NA	NA	NA	NA	NA	NA	NA	NA
BrNRT1.5a	BraA06g020830.3C	AT3G45650		NPF2.7	NAXT1	Ⅴ	Chr6	12098195	12100336	2141	1674	558	7.12	61054.9	45.8184	3.3e-69	235	5.9	5.1e-69	234.4	5.9	1.2	1	2.17415	2.9	0.9299	13.7485	10.9067	15.914	2.98917	1.94176	4.09708	3.70808	3.07275	5.53694	2.29404	2.31099	0.969379	19.7453	24.1904	20.2556	1.95054	2.73417	3.7477	6.517	5.77708	4.34674	NA	0.00175328
BrNRT1.5b	BraA06g024270.3C	AT3G47960		NPF2.10	GTR1	Ⅵ	Chr6	16716082	16718553	2471	1836	612	8.51	67662.8	46.7865	9.8e-73	246.6	7.2	9.8e-73	246.6	7.2	1.8	2	3.54899	4.55762	4.34099	6.55261	7.24585	8.6849	2.45953	2.83937	3.84333	8.34139	6.08433	4.30759	4.15203	4.43106	3.3994	9.0562	10.3013	10.2328	2.38183	2.49292	2.28976	6.34312	6.88579	7.86856	NA	NA
BrNRT1.8a	BraA06g026290.3C	AT5G62680		NPF2.11	GTR2	Ⅵ	Chr6	18425216	18427588	2372	1839	613	8.98	67739.1	46.547	2.1e-72	245.5	8.4	2.1e-72	245.5	8.4	2	2	75.4286	93.4351	69.1055	49.0773	40.9346	61.5072	84.9807	98.4487	71.2187	46.0656	63.7389	157.861	84.6817	106.017	67.3002	28.9151	57.7357	54.5499	145.721	110.754	80.7142	34.5674	57.8756	43.3798	NA	NA
BrNRT1.8b	BraA06g026380.3C	AT5G62730			POT	Ⅲ	Chr6	18486636	18488853	2217	1668	556	9	61145.1	48.5612	1.1e-100	338.6	5.4	1.6e-100	338.1	5.4	1.1	1	19.7082	14.7053	13.1401	NA	0.0825067	NA	4.90231	5.99331	3.5583	NA	NA	NA	18.006	21.283	12.2357	NA	NA	NA	5.66294	4.93179	5.69994	NA	NA	NA	-2.45088	NA
BrNPF7.1	BraA06g034360.3C	AT5G28470		NPF2.8		Ⅴ	Chr6	23373195	23375995	2800	1710	570	9.44	62993	45.6725	1.5e-74	252.5	11.9	1.9e-74	252.2	11.9	1.1	1	NA	0.0747091	NA	NA	0.0268267	NA	NA	NA	NA	NA	NA	0.0294585	NA	NA	NA	NA	NA	NA	NA	NA	NA	NA	NA	NA	NA	NA
BrNPF8.1a	BraA06g039940.3C	AT2G02040		NPF8.3	PTR2	Ⅳ	Chr6	26543450	26546079	2629	1758	586	5.72	64462.4	48.8055	1.5e-147	492.9	4.9	1.9e-147	492.6	4.9	1.1	1	71.8584	84.369	81.5339	17.7981	17.3005	20.3601	74.0396	85.6462	67.6728	23.7612	21.6932	17.6796	87.2141	81.7445	86.3061	20.3324	22.8215	32.9464	95.2883	92.2845	96.3898	21.1043	59.0978	19.7285	NA	0.0443572
BrNPF8.1b	BraA07g013380.3C	AT1G27040		NPF4.5	AIT2	Ⅲ	Chr7	12534292	12537206	2914	1737	579	9.16	63407.4	47.6684	9e-115	385	5	1.2e-114	384.6	5	1.2	1	3.27813	4.63351	2.65267	NA	NA	0.194137	2.38892	3.84859	2.84746	0.146459	NA	NA	1.45189	3.11149	0.646768	NA	NA	NA	3.961	2.49257	2.15962	0.0530011	NA	NA	-3.75203	NA
BrNPF8.2	BraA07g013400.3C	AT1G27080	NRT1.6	NPF2.12		Ⅵ	Chr7	12552577	12555615	3038	1707	569	8.93	63790.5	48.7405	1.6e-80	272.2	4.7	2.4e-80	271.6	4.7	1.3	1	NA	NA	NA	NA	NA	NA	NA	NA	NA	NA	NA	NA	NA	NA	NA	NA	NA	NA	NA	NA	NA	NA	0.0949508	NA	NA	NA
BrNPF8.5b	BraA07g013790.3C	AT1G27080	NRT1.6	NPF2.12		Ⅵ	Chr7	12751009	12753908	2899	1707	569	9.01	63920.7	48.6233	3.4e-79	267.8	4.3	5.2e-79	267.3	4.3	1.3	1	NA	NA	NA	NA	NA	NA	NA	NA	NA	NA	NA	NA	NA	NA	NA	NA	NA	NA	NA	NA	NA	NA	NA	NA	NA	NA
BrNPF8.4	BraA07g017760.3C	AT2G26690	NRT1.4	NPF6.2		Ⅲ	Chr7	15230564	15235850	5286	1509	503	8.96	55201.6	45.063	2.5e-71	242	15.1	2.7e-69	235.3	10.4	2.7	3	31.0822	28.2766	31.9789	3.05667	3.34401	3.9586	36.274	41.781	39.9442	11.1268	11.0181	15.9234	51.9231	36.8717	27.877	3.80597	4.12615	10.3863	52.975	41.2752	33.5171	6.55849	27.8549	10.9112	NA	NA
BrNPF8.3a	BraA07g018960.3C	AT3G25280		NPF4.2	AIT4	Ⅲ	Chr7	16087253	16089050	1797	1557	519	5.94	57646.3	41.6827	1e-82	279.4	12.1	1.5e-82	278.9	12.1	1.2	1	NA	NA	NA	NA	NA	NA	NA	NA	NA	NA	NA	NA	NA	NA	NA	NA	NA	NA	NA	NA	NA	NA	NA	NA	NA	NA
BrNPF8.3b	BraA07g021490.3C	AT3G53960			POT	Ⅱ	Chr7	17556315	17558972	2657	1791	597	8.56	66871.2	43.4953	8.4e-84	283	6.8	1.1e-83	282.6	6.8	1.2	1	1.63881	2.71055	1.80784	0.318605	NA	0.188283	2.86204	4.14348	4.124	NA	NA	0.112505	1.79215	2.82708	1.25453	0.740009	0.575056	1.17802	2.47423	3.21171	1.58893	0.205612	0.0301658	0.148277	2.2972	0.014367
BrNPF8.3c	BraA07g030190.3C	AT1G69870	NRT1.7	NPF2.13		Ⅵ	Chr7	22099598	22100326	728	729	243	9.49	27137.7	47.8738	7.8e-35	121.8	0.3	7.8e-35	121.8	0.3	1.7	2	0.402621	0.96384	0.597891	59.2277	48.4537	63.5707	7.7848	8.32881	7.05608	26.731	23.9474	26.6727	0.62899	0.858438	0.342459	40.603	37.1179	28.2523	4.63899	7.29659	9.22687	21.8476	10.005	41.9656	NA	0.00113729
BrNPF3.1a	BraA07g030200.3C	AT1G69870	NRT1.7	NPF2.13		Ⅵ	Chr7	22105756	22108755	2999	945	315	8.27	34618	46.5608	2.9e-36	126.5	2.1	3.7e-36	126.1	2.1	1.1	1	NA	0.946315	0.19767	15.1461	13.301	17.4852	2.97042	3.82909	5.02455	26.5974	25.8412	18.6571	0.363916	0.481617	NA	5.94997	9.56112	11.5884	2.83824	4.58158	4.51711	26.6934	23.3831	32.5421	NA	0.00977285
BrNPF3.1b	BraA07g030700.3C	AT1G68570		NPF3.1	Nitr	Ⅴ	Chr7	22416610	22420494	3884	1791	597	9.16	66422.7	44.8353	4.3e-102	343.3	9.9	6.1e-102	342.8	9.9	1.2	1	2.39266	1.78326	1.07775	4.08876	3.43221	2.47458	3.8842	4.72562	3.6085	1.96019	3.62628	4.19081	1.40812	2.98591	1.53332	11.0104	10.6124	10.7424	2.21379	2.52102	2.31118	1.31078	1.56862	2.16484	1.69407	7.27914e-12
BrNPF3.1c	BraA07g033670.3C	AT1G68570		NPF3.1	Nitr	Ⅴ	Chr7	24040121	24045889	5768	1692	564	8.82	62455.9	48.6407	3.9e-103	346.7	6.7	5.6e-103	346.2	6.7	1.2	1	4.64899	3.73744	3.42243	2.164	3.93126	2.76173	1.9836	2.10234	1.32518	1.56368	2.21095	2.14358	7.21541	4.97629	4.83222	4.88974	6.00403	4.21585	2.03317	2.15676	2.21705	2.69333	3.73591	1.88343	NA	0.016551
BrNPF2.3a	BraA07g034710.3C	AT1G69850	NRT1.2	NPF4.6	AIT1	Ⅲ	Chr7	24639902	24647660	7758	2916	972	6.77	106494	47.3594	3.5e-81	274.4	1	5.1e-66	224.5	0.1	2.4	2	28.3848	30.0762	26.8197	46.3124	45.7951	44.8696	27.6026	30.0342	31.8428	51.1065	49.9795	49.1303	29.2481	25.9678	30.3504	36.9394	38.8839	49.1142	42.5107	36.8648	30.0982	45.5105	75.2413	41.5103	NA	NA
BrNPF2.3b	BraA07g034730.3C	AT1G69860			POT	Ⅵ	Chr7	24660867	24663164	2297	1656	552	8.06	62044	41.7874	3.3e-74	251.4	7.4	4.4e-74	251	7.4	1.2	1	NA	NA	NA	NA	NA	NA	0.0368495	NA	NA	NA	NA	NA	NA	NA	NA	NA	NA	NA	NA	NA	NA	NA	NA	NA	NA	NA
BrNPF2.3c	BraA07g034740.3C	AT1G69870	NRT1.7	NPF2.13		Ⅵ	Chr7	24667507	24672067	4560	1869	623	9.09	68742.9	47.6726	7e-84	283.3	2.8	9.9e-84	282.8	2.8	1.2	1	0.848024	0.786064	1.36592	4.07077	4.27075	5.87672	3.0691	2.2642	2.92864	1.96005	2.52976	2.85696	0.766677	1.76548	2.00363	5.58705	12.5992	5.80553	5.83385	5.36111	2.45696	1.30533	2.71725	0.369431	NA	0.0367612
BrNPF2.7	BraA07g036540.3C	AT1G72130		NPF5.11		Ⅱ	Chr7	25580919	25582803	1884	1593	531	8.82	58792.7	45.3861	4.3e-83	280.7	10.5	5.3e-83	280.4	10.5	1.1	1	0.0368501	NA	NA	0.68656	0.748724	0.36289	NA	NA	NA	1.11788	0.750169	0.474332	NA	NA	NA	0.806776	1.14612	0.37841	NA	NA	NA	0.462337	0.474814	0.633486	NA	NA
BrNRT1.3c	BraA08g028470.3C	AT1G18880	NRT1.9	NPF2.9		Ⅵ	Chr8	19865374	19867659	2285	1776	592	9.02	65393.4	46.1149	9e-81	273	5.9	1.4e-80	272.5	5.9	1.3	1	1.0577	0.719327	0.666135	5.81009	6.14749	3.7161	0.721554	1.65758	0.779781	15.9858	16.3829	11.3455	0.645459	1.3454	0.491995	9.40738	9.75308	8.42889	0.623783	1.14927	1.01968	22.0827	13.1721	16.6576	NA	0.00148085
BrNRT1.12a	BraA08g031180.3C	AT1G12110	NRT1.1	NPF6.3		Ⅲ	Chr8	20956829	20960518	3689	1773	591	8.75	65085.2	47.7157	1.2e-127	427.4	4.3	1.2e-127	427.4	4.3	1.5	1	47.0478	46.0068	43.1964	44.092	38.0599	56.7052	36.7582	40.6793	31.8763	49.9901	44.6312	37.4751	76.7779	83.6199	65.2996	64.2189	62.4989	79.9267	130.591	104.132	77.9916	68.6967	162.416	55.7489	NA	0.00515631
BrNRT1.12b	BraA09g007360.3C	AT5G62680		NPF2.11	GTR2	Ⅵ	Chr9	4260320	4262091	1771	1236	412	9.32	44653.5	46.6019	9.9e-53	180.7	12	5.3e-39	135.5	0.9	2.1	2	0.0474936	NA	NA	0.192361	NA	0.0389754	NA	NA	0.0533554	0.0411648	NA	0.0815115	NA	0.0460284	NA	0.0649875	0.18938	0.528351	NA	0.200166	NA	0.372423	0.0437112	0.085943	1.75075	NA
BrNRT1.11	BraA09g007380.3C	AT5G62680		NPF2.11	GTR2	Ⅵ	Chr9	4272585	4274886	2301	1839	613	8.79	67644.8	45.7314	6.1e-73	247.3	11	1.1e-72	246.4	11	1.4	1	1.75564	3.09135	0.778749	12.9804	13.8943	9.22084	2.4887	1.33399	1.39855	6.05908	7.54356	12.2717	1.18436	3.43388	0.780588	17.7116	28.206	22.5083	1.64871	1.17716	1.2661	8.5605	7.28586	10.224	NA	0.000179559
BrNPF1.3	BraA09g012480.3C	AT1G62200		NPF8.5	PTR6	Ι	Chr9	7315755	7320610	4855	894	298	7.58	33389.9	43.5123	1.7e-18	68	0.4	2.2e-18	67.6	0.4	1.1	1	NA	NA	NA	NA	NA	NA	NA	NA	NA	NA	NA	NA	NA	NA	NA	NA	NA	NA	NA	NA	NA	NA	NA	NA	NA	NA
BrNPF2.8a	BraA09g017570.3C	AT1G59740		NPF4.3		Ⅲ	Chr9	10925112	10930083	4971	1746	582	8.72	64733	45.0172	3.8e-96	323.7	12.7	4.7e-96	323.4	12.7	1.1	1	0.907765	0.548765	0.570594	13.2633	11.2977	15.5612	1.01355	0.702524	1.09534	5.27447	4.64224	5.30861	0.853514	0.912342	0.321717	18.862	17.6963	20.6287	0.734685	0.318821	0.296343	20.4057	11.3252	10.0993	NA	0.00923626
BrNPF2.8b	BraA09g021560.3C	AT5G46050		NPF5.2	PTR3	Ⅱ	Chr9	14071602	14079397	7795	1806	602	9.27	67329.6	43.5216	7.7e-103	345.7	8.9	1e-102	345.3	8.9	1.1	1	2.17776	3.25394	2.1376	3.84416	3.6069	6.74858	9.25817	6.45225	10.9182	8.2264	9.43633	5.16014	3.52279	3.18161	3.3522	12.0531	12.3129	20.1659	12.3653	8.35644	10.5288	7.23861	13.9106	6.88172	1.64632	3.54079e-07
BrNRT1.7a	BraA09g021570.3C	AT5G46050		NPF5.2	PTR3	Ⅱ	Chr9	14093085	14095744	2659	1341	447	9.04	49488	43.6987	1e-98	332.1	9.4	1.3e-98	331.8	9.4	1	1	0.1751	0.0476333	0.18573	8.86498	11.0152	6.78957	0.136516	0.182939	NA	0.986482	3.60331	5.10878	0.341934	0.551517	0.232711	28.6617	20.0036	16.8196	NA	0.0461233	NA	4.42808	2.29645	3.96068	1.29655	3.12159e-06
BrNRT1.7b	BraA09g021580.3C	AT5G46050		NPF5.2	PTR3	Ⅱ	Chr9	14103086	14105127	2041	1371	457	9.11	51236.9	42.5237	4.2e-96	323.5	7.3	5.9e-96	323.1	7.3	1.1	1	NA	NA	NA	NA	NA	NA	NA	NA	NA	NA	NA	NA	NA	0.041496	NA	NA	NA	NA	NA	NA	NA	NA	NA	NA	NA	NA
BrNRT1.7c	BraA09g023360.3C	AT1G62200		NPF8.5	PTR6	Ⅳ	Chr9	15539439	15542267	2828	1737	579	6.42	64344.8	45.6534	2.6e-132	442.7	4.2	3.3e-132	442.4	4.2	1.1	1	14.8023	13.3122	12.7615	24.0907	19.0678	33.7521	17.0737	14.0527	25.3234	18.9517	24.4083	32.8867	14.1889	16.016	14.4085	27.2142	21.0222	27.0112	18.0931	17.6616	15.0429	21.492	11.7572	20.6091	NA	NA
BrNRT1.7d	BraA09g023370.3C	AT2G02040		NPF8.3	PTR2	Ⅳ	Chr9	15546569	15548848	2279	1755	585	5.77	64153.1	49.3447	1.6e-147	492.9	3.2	2e-147	492.6	3.2	1.1	1	28.565	36.3239	27.4609	30.0755	29.6415	31.155	6.95417	8.10749	5.03529	6.17514	5.0033	3.70271	30.5363	31.7358	27.3835	30.1389	28.9958	33.5465	7.84075	7.29529	9.32378	5.08838	4.55612	5.26588	NA	NA
BrNRT1.6a	BraA09g031580.3C	AT1G33440	NRT1.13	NPF4.4		Ⅲ	Chr9	24492209	24495098	2889	1803	601	8.8	66552.1	45.0915	4.6e-97	326.7	13.9	6.2e-97	326.3	13.9	1.2	1	0.16279	0.0708556	0.0690694	7.33188	8.1672	4.94294	NA	0.170079	0.40234	10.1308	8.27053	5.61575	0.158948	0.220875	NA	9.33333	7.50387	13.0391	0.0646781	NA	NA	16.9522	7.88081	16.85	NA	NA
BrNRT1.6b	BraA09g032690.3C	AT1G32450	NRT1.5	NPF7.3		Ⅳ	Chr9	25398462	25402221	3759	1536	512	6.62	57227.3	47.526	5e-69	234.4	1.9	2.4e-67	228.8	0.1	2.5	3	1.10831	1.53869	0.729681	34.5493	33.7482	28.5717	1.62886	0.718715	1.58857	22.6905	15.6616	12.8559	1.64189	1.14819	1.05647	29.1281	19.7805	48.2063	1.29066	1.04696	1.179	38.4195	18.4663	44.641	NA	NA
BrNRT1b	BraA09g040490.3C	AT1G22550		NPF5.16		Ⅱ	Chr9	31591065	31593289	2224	1695	565	8.44	62562.8	46.7847	1.6e-89	301.9	5.1	2.1e-89	301.5	5.1	1.1	1	2.35501	1.84657	1.91023	0.757461	0.32477	1.50631	1.62007	1.84534	0.972673	1.11065	2.05377	1.15905	2.06273	2.71869	1.91474	0.284335	0.745722	0.740914	1.96078	1.71505	1.44998	0.570301	0.924356	0.814709	NA	NA
BrNRT1.9a	BraA09g044870.3C	AT3G53960			POT	Ⅱ	Chr9	34428199	34431016	2817	1749	583	8.08	65041.9	44.4254	8.9e-90	302.7	2.7	1.2e-89	302.3	2.7	1.1	1	1.84598	2.59303	1.03243	0.217504	0.288514	0.165261	3.10522	2.80528	2.82793	NA	0.0594138	0.115207	0.917592	1.85408	0.99918	0.068889	0.669165	0.631874	5.53403	3.67784	3.55002	NA	NA	NA	1.0205	NA
BrNRT1.9b	BraA09g045140.3C	AT3G54140		NPF8.1	PTR1	Ⅳ	Chr9	34557783	34560452	2669	1713	571	8.12	64183.3	44.3666	1.9e-119	400.4	9.7	2.4e-119	400.1	9.7	1.1	1	0.376955	0.708493	0.399841	NA	NA	NA	0.249364	0.0358029	0.384981	NA	NA	0.0588139	0.468438	0.531382	0.546524	NA	NA	NA	0.170191	0.036107	0.0755129	NA	NA	NA	NA	NA
BrNRT1.9c	BraA09g045370.3C	AT3G54450			POT	Ι	Chr9	34672820	34676598	3778	1512	504	6.77	55967	43.9815	2.3e-51	176.2	2.5	2.2e-38	133.5	1.2	2.2	2	NA	NA	NA	0.283046	0.667475	0.892104	NA	NA	NA	0.57206	0.10309	0.466427	NA	NA	NA	1.03593	3.80835	4.02004	NA	NA	NA	0.304441	2.42979	1.75637	2.26212	0.000284212
BrNPF2.10a	BraA09g056980.3C	AT1G18880	NRT1.9	NPF2.9		Ⅵ	Chr9	40666918	40669296	2378	1779	593	9.03	65642.5	45.756	3.3e-79	267.9	7.9	5.3e-79	267.2	7.9	1.3	1	0.36297	0.0718114	0.315006	47.4983	59.1794	35.7985	NA	NA	NA	8.95185	8.41131	7.07899	0.805463	0.41573	0.0350832	58.9002	57.9461	35.8895	0.0655506	NA	NA	8.8751	6.10423	8.44908	NA	NA
BrNPF2.10b	BraA09g059270.3C	AT2G02040		NPF8.3	PTR2	Ⅳ	Chr9	41823598	41826639	3041	1143	381	5.23	42209.8	45.1444	9.6e-42	144.5	0.2	3.2e-28	100	0.1	2.6	3	NA	NA	NA	NA	NA	NA	NA	NA	NA	0.0890283	NA	NA	NA	NA	NA	NA	NA	NA	NA	NA	NA	NA	NA	NA	NA	NA
BrNPF2.10c	BraA09g060970.3C	AT1G12110	NRT1.1	NPF6.3		Ⅲ	Chr9	42614336	42618089	3753	1770	590	8.57	64974.2	48.3051	9.8e-127	424.4	3	9.8e-127	424.4	3	1.6	2	31.8053	27.3188	25.3989	20.1222	20.9931	25.6382	32.6834	37.803	32.6755	31.5914	38.4543	34.0096	35.5558	37.1881	29.1261	38.0975	39.462	41.5211	54.4531	47.9086	42.4236	74.3265	128.78	53.893	NA	5.98281e-07
BrNPF2.11	BraA10g020730.3C	AT5G19640		NFP7.1		Ⅳ	Chr10	14940119	14942439	2320	1824	608	6.12	67040.5	45.2303	8.6e-90	302.7	6.7	1.1e-89	302.4	6.7	1.1	1	NA	NA	NA	NA	NA	NA	NA	NA	NA	NA	NA	NA	NA	NA	NA	NA	NA	NA	NA	NA	NA	NA	NA	NA	NA	NA
BrNPF2.11	BraA10g024320.3C	AT5G14940			POT	Ⅱ	Chr10	16674405	16676130	1725	822	274	5.72	30141.4	44.2822	1.4e-31	111.1	0.1	2.1e-31	110.5	0.1	1.3	1	1.07121	1.47646	1.13624	3.52878	2.95779	2.81306	0.074237	0.149222	NA	2.04262	2.2755	0.735388	0.906469	2.00711	0.987068	4.00646	3.41714	2.81115	0.496534	0.827695	0.0786823	2.29597	NA	1.09844	NA	NA
BrNPF2.11	BraA10g026590.3C	AT5G11570		NPF1.3		Ⅴ	Chr10	17641714	17645035	3321	1488	496	8.22	54828.6	46.6398	2.7e-51	176	19.5	3.3e-35	123	4.6	2.2	2	NA	NA	NA	4.95331	2.37384	9.19443	NA	NA	NA	1.57289	2.96799	2.36975	NA	NA	NA	22.2134	14.0633	9.8915	NA	NA	NA	0.897119	1.45234	0.999434	1.48014	0.00100202
BrNPF2.11	BraA10g033660.3C	AT5G01180		NPF8.2	PTR5	Ⅳ	Chr10	20643174	20645129	1955	1704	568	6.79	62895.8	47.7113	1.4e-127	427.1	9.3	1.9e-127	426.8	9.3	1.1	1	NA	0.0749722	0.0730823	1.36739	0.646109	1.44182	0.0358115	0.071984	NA	0.388167	0.152457	0.206936	NA	NA	0.109882	1.74414	1.73083	0.41272	NA	0.0362977	NA	1.05354	NA	0.374034	NA	NA
[truncated: 18 more columns]

## Sheet: S2
	Table S2. Statistical analysis of BrNRT1 differentially expressed genes.
	Dependent Variable: Relative expression level of BraA01g012370.3C
	Source	Type III Sum of Squares	df	Mean Square	F	Sig.
	Corrected Model	3.14982e-05	7	4.49975e-06	25.0991	1.7254e-07
	Intercept	4.23632e-05	1	4.23632e-05	236.298	5.28882e-11
	Genotype	1.84521e-05	1	1.84521e-05	102.924	2.24699e-08
	Treatment	7.96433e-07	1	7.96433e-07	4.44242	0.0511813
	Tissue	9.74355e-06	1	9.74355e-06	54.3486	1.57466e-06
	Genotype*Treatment	3.39002e-08	1	3.39002e-08	0.189092	0.669482
	Genotype*Tissue	1.64222e-06	1	1.64222e-06	9.16014	0.008022
	Treatment*Tissue	6.95641e-07	1	6.95641e-07	3.88022	0.0664211
	Genotype*Treatment*Tissue	1.34401e-07	1	1.34401e-07	0.749673	0.399377
	Error	2.86846e-06	16	1.79279e-07
	Total	7.67299e-05	24
	Corrected Total	3.43667e-05	23
	a.R Squared = .917 (Adjusted R Squared = .880)
	Dependent Variable: Relative expression level of BraA01g024830.3C
	Source	Type III Sum of Squares	df	Mean Square	F	Sig.
	Corrected Model	2.88424e-05	7	4.12035e-06	84.8556	1.87587e-11
	Intercept	1.26978e-05	1	1.26978e-05	261.502	2.46241e-11
	Genotype	4.69847e-06	1	4.69847e-06	96.7616	3.45212e-08
	Treatment	3.76596e-06	1	3.76596e-06	77.5573	1.56065e-07
	Tissue	6.14385e-06	1	6.14385e-06	126.528	5.22036e-09
	Genotype*Treatment	4.56318e-06	1	4.56318e-06	93.9754	4.22483e-08
	Genotype*Tissue	3.39378e-06	1	3.39378e-06	69.8924	3.11749e-07
	Treatment*Tissue	2.0074e-06	1	2.0074e-06	41.3409	8.32636e-06
	Genotype*Treatment*Tissue	4.2698e-06	1	4.2698e-06	87.9335	6.66836e-08
	Error	7.76914e-07	16	4.85571e-08
	Total	4.23171e-05	24
	Corrected Total	2.96193e-05	23
	a.R Squared = .974 (Adjusted R Squared = .962)
	Dependent Variable: Relative expression level of BraA01g025490.3C
	Source	Type III Sum of Squares	df	Mean Square	F	Sig.
	Corrected Model	4.2903e-05	7	6.129e-06	115.088	1.75826e-12
	Intercept	1.55655e-05	1	1.55655e-05	292.283	1.05858e-11
	Genotype	1.53248e-05	1	1.53248e-05	287.764	1.19176e-11
	Treatment	1.89037e-07	1	1.89037e-07	3.54968	0.0778601
	Tissue	1.33952e-05	1	1.33952e-05	251.53	3.30328e-11
	Genotype*Treatment	1.89393e-07	1	1.89393e-07	3.55634	0.0776074
	Genotype*Tissue	1.36203e-05	1	1.36203e-05	255.756	2.91273e-11
	Treatment*Tissue	9.2256e-08	1	9.2256e-08	1.73235	0.206657
	Genotype*Treatment*Tissue	9.20082e-08	1	9.20082e-08	1.72769	0.207237
	Error	8.52078e-07	16	5.32549e-08
	Total	5.93205e-05	24
	Corrected Total	4.37551e-05	23
	a.R Squared = .981 (Adjusted R Squared = .972)
	Dependent Variable: Relative expression level of BraA02g004850.3C
	Source	Type III Sum of Squares	df	Mean Square	F	Sig.
	Corrected Model	0.000464247	7	6.6321e-05	6.94022	0.000678057
	Intercept	0.000604147	1	0.000604147	63.2216	6.00307e-07
	Genotype	1.3515e-05	1	1.3515e-05	1.41429	0.251696
	Treatment	3.20212e-05	1	3.20212e-05	3.35089	0.0858588
	Tissue	0.000355278	1	0.000355278	37.1784	1.54175e-05
	Genotype*Treatment	1.44158e-06	1	1.44158e-06	0.150856	0.702838
	Genotype*Tissue	5.2961e-05	1	5.2961e-05	5.54216	0.0316727
	Treatment*Tissue	3.17699e-06	1	3.17699e-06	0.332459	0.572238
	Genotype*Treatment*Tissue	5.85291e-06	1	5.85291e-06	0.612484	0.445283
	Error	0.000152896	16	9.55603e-06
	Total	0.00122129	24
	Corrected Total	0.000617143	23
	a.R Squared = .752 (Adjusted R Squared = .644)
	Dependent Variable: Relative expression level of BraA02g018550.3C
	Source	Type III Sum of Squares	df	Mean Square	F	Sig.
	Corrected Model	0.00411841	7	0.000588345	2.01345	0.11673
	Intercept	0.00574002	1	0.00574002	19.6436	0.000418413
	Genotype	0.000160927	1	0.000160927	0.550728	0.468775
	Treatment	0.00149719	1	0.00149719	5.12372	0.0378564
	Tissue	0.00175862	1	0.00175862	6.01838	0.0260037
	Genotype*Treatment	0.000220954	1	0.000220954	0.756154	0.397393
	Genotype*Tissue	7.47832e-06	1	7.47832e-06	0.0255924	0.874902
	Treatment*Tissue	0.000333738	1	0.000333738	1.14213	0.301063
	Genotype*Treatment*Tissue	0.000139505	1	0.000139505	0.477418	0.499497
	Error	0.00467533	16	0.000292208
	Total	0.0145338	24
	Corrected Total	0.00879374	23
	a.R Squared = .468 (Adjusted R Squared = .236)
	Dependent Variable: Relative expression level of BraA03g019780.3C
	Source	Type III Sum of Squares	df	Mean Square	F	Sig.
	Corrected Model	0.00206888	7	0.000295555	2.41087	0.0687162
	Intercept	0.00279828	1	0.00279828	22.8259	0.000205488
	Genotype	0.000438666	1	0.000438666	3.57825	0.0767842
	Treatment	1.6302e-05	1	1.6302e-05	0.132977	0.72014
	Tissue	0.000973642	1	0.000973642	7.9421	0.0123686
	Genotype*Treatment	4.40669e-06	1	4.40669e-06	0.0359459	0.852012
	Genotype*Tissue	5.18498e-05	1	5.18498e-05	0.422945	0.5247
	Treatment*Tissue	0.000352743	1	0.000352743	2.87737	0.109199
	Genotype*Treatment*Tissue	0.000231273	1	0.000231273	1.88652	0.188536
	Error	0.00196148	16	0.000122592
	Total	0.00682864	24
	Corrected Total	0.00403036	23
	a.R Squared = .513 (Adjusted R Squared = .300)
	Dependent Variable: Relative expression level of BraA03g021460.3C
	Source	Type III Sum of Squares	df	Mean Square	F	Sig.
	Corrected Model	0.00118075	7	0.000168679	1.567	0.215597
	Intercept	0.00279722	1	0.00279722	25.9858	0.000107537
	Genotype	6.44684e-05	1	6.44684e-05	0.598903	0.450281
	Treatment	9.96784e-06	1	9.96784e-06	0.0925998	0.76482
	Tissue	0.000502234	1	0.000502234	4.66569	0.04629
	Genotype*Treatment	0.000194615	1	0.000194615	1.80795	0.197508
	Genotype*Tissue	3.01168e-05	1	3.01168e-05	0.279781	0.604106
	Treatment*Tissue	2.4608e-06	1	2.4608e-06	0.0228605	0.88171
	Genotype*Treatment*Tissue	0.000376889	1	0.000376889	3.50125	0.0797245
	Error	0.00172231	16	0.000107644
	Total	0.00570028	24
	Corrected Total	0.00290306	23
	a.R Squared = .407 (Adjusted R Squared = .147)
	Dependent Variable: Relative expression level of BraA04g005820.3C
	Source	Type III Sum of Squares	df	Mean Square	F	Sig.
	Corrected Model	2.85828e-05	7	4.08326e-06	52.3516	7.57809e-10
	Intercept	1.74643e-05	1	1.74643e-05	223.911	7.92392e-11
	Genotype	9.19242e-07	1	9.19242e-07	11.7856	0.00341377
	Treatment	5.6115e-06	1	5.6115e-06	71.9452	2.57477e-07
	Tissue	1.27298e-05	1	1.27298e-05	163.209	8.26312e-10
	Genotype*Treatment	2.0074e-06	1	2.0074e-06	25.7369	0.000112951
	Genotype*Tissue	9.98376e-07	1	9.98376e-07	12.8002	0.00251474
	Treatment*Tissue	4.55446e-06	1	4.55446e-06	58.3929	9.9998e-07
	Genotype*Treatment*Tissue	1.76204e-06	1	1.76204e-06	22.5912	0.000216086
	Error	1.24795e-06	16	7.79968e-08
	Total	4.72951e-05	24
	Corrected Total	2.98308e-05	23
	a.R Squared = .958 (Adjusted R Squared = .940)
	Dependent Variable: Relative expression level of BraA05g001710.3C
	Source	Type III Sum of Squares	df	Mean Square	F	Sig.
	Corrected Model	0.00236589	7	0.000337985	4.05873	0.00965217
	Intercept	0.00146041	1	0.00146041	17.5375	0.000696057
	Genotype	2.20225e-05	1	2.20225e-05	0.26446	0.614102
	Treatment	9.35834e-05	1	9.35834e-05	1.12381	0.304842
	Tissue	0.00142539	1	0.00142539	17.117	0.000773687
	Genotype*Treatment	0.000360794	1	0.000360794	4.33264	0.0538059
	Genotype*Tissue	2.13948e-05	1	2.13948e-05	0.256922	0.619156
	Treatment*Tissue	8.72414e-05	1	8.72414e-05	1.04765	0.321276
	Genotype*Treatment*Tissue	0.000355463	1	0.000355463	4.26862	0.0554086
	Error	0.00133238	16	8.32735e-05
	Total	0.00515868	24
	Corrected Total	0.00369827	23
	a.R Squared = .640 (Adjusted R Squared = .482)
	Dependent Variable: Relative expression level of BraA05g025490.3C
	Source	Type III Sum of Squares	df	Mean Square	F	Sig.
	Corrected Model	0.00103374	7	0.000147677	24.2398	2.21228e-07
	Intercept	0.00115166	1	0.00115166	189.034	2.79946e-10
	Genotype	8.34625e-05	1	8.34625e-05	13.6996	0.00193704
	Treatment	0.000188373	1	0.000188373	30.9197	4.30528e-05
	Tissue	0.000223822	1	0.000223822	36.7383	1.65027e-05
	Genotype*Treatment	0.000124825	1	0.000124825	20.489	0.000344183
	Genotype*Tissue	0.000198513	1	0.000198513	32.5841	3.23328e-05
	Treatment*Tissue	3.35168e-05	1	3.35168e-05	5.50148	0.0322197
	Genotype*Treatment*Tissue	0.000181225	1	0.000181225	29.7465	5.30208e-05
	Error	9.74771e-05	16	6.09232e-06
	Total	0.00228287	24
	Corrected Total	0.00113121	23
	a.R Squared = .914 (Adjusted R Squared = .876)
	Dependent Variable: Relative expression level of BraA06g002150.3C
	Source	Type III Sum of Squares	df	Mean Square	F	Sig.
	Corrected Model	0.0688211	7	0.00983159	2.99008	0.0329868
	Intercept	0.0362153	1	0.0362153	11.0141	0.00434419
	Genotype	0.000156514	1	0.000156514	0.0476006	0.830051
	Treatment	0.0170127	1	0.0170127	5.17406	0.0370431
	Tissue	0.034673	1	0.034673	10.5451	0.00504943
	Genotype*Treatment	1.25137e-07	1	1.25137e-07	3.80579e-05	0.995154
	Genotype*Tissue	0.000130653	1	0.000130653	0.0397353	0.84451
	Treatment*Tissue	0.0168478	1	0.0168478	5.12391	0.0378532
	Genotype*Treatment*Tissue	3.83801e-07	1	3.83801e-07	0.000116725	0.991513
	Error	0.0526091	16	0.00328807
	Total	0.157646	24
	Corrected Total	0.12143	23
	a.R Squared = .567 (Adjusted R Squared = .377)
	Dependent Variable: Relative expression level of BraA06g026380.3C
	Source	Type III Sum of Squares	df	Mean Square	F	Sig.
	Corrected Model	9.14685e-05	7	1.30669e-05	3.61908	0.0157006
	Intercept	4.31105e-05	1	4.31105e-05	11.9401	0.00325594
	Genotype	1.66234e-05	1	1.66234e-05	4.60409	0.047583
	Treatment	5.59894e-06	1	5.59894e-06	1.55071	0.23096
	Tissue	4.24696e-05	1	4.24696e-05	11.7626	0.00343807
	Genotype*Treatment	2.02769e-06	1	2.02769e-06	0.561599	0.464493
	Genotype*Tissue	1.70252e-05	1	1.70252e-05	4.71539	0.0452763
	Treatment*Tissue	5.83318e-06	1	5.83318e-06	1.61558	0.221878
	Genotype*Treatment*Tissue	1.89057e-06	1	1.89057e-06	0.523622	0.479748
	Error	5.77691e-05	16	3.61057e-06
	Total	0.000192348	24
	Corrected Total	0.000149238	23
	a.R Squared = .613 (Adjusted R Squared = .444)
	Dependent Variable: Relative expression level of BraA07g013380.3C
	Source	Type III Sum of Squares	df	Mean Square	F	Sig.
	Corrected Model	0.000169457	7	2.42082e-05	121.499	1.15162e-12
	Intercept	8.66628e-05	1	8.66628e-05	434.953	5.01155e-13
	Genotype	2.97616e-05	1	2.97616e-05	149.371	1.57736e-09
	Treatment	2.00751e-05	1	2.00751e-05	100.755	2.60673e-08
	Tissue	5.54557e-05	1	5.54557e-05	278.327	1.53525e-11
	Genotype*Treatment	1.4165e-05	1	1.4165e-05	71.0928	2.78607e-07
	Genotype*Tissue	2.77049e-05	1	2.77049e-05	139.048	2.64992e-09
	Treatment*Tissue	1.15509e-05	1	1.15509e-05	57.9731	1.047e-06
	Genotype*Treatment*Tissue	1.07441e-05	1	1.07441e-05	53.9238	1.65411e-06
	Error	3.18794e-06	16	1.99247e-07
	Total	0.000259308	24
	Corrected Total	0.000172645	23
	a.R Squared = .982 (Adjusted R Squared = .973)
	Dependent Variable: Relative expression level of BraA07g030700.3C
	Source	Type III Sum of Squares	df	Mean Square	F	Sig.
	Corrected Model	0.00222199	7	0.000317427	3.36144	0.0211366
	Intercept	0.000982131	1	0.000982131	10.4004	0.00529244
	Genotype	0.000165317	1	0.000165317	1.75065	0.204393
	Treatment	0.000347511	1	0.000347511	3.68002	0.0730919
	Tissue	0.000382362	1	0.000382362	4.04908	0.0613448
	Genotype*Treatment	0.000304629	1	0.000304629	3.22592	0.0913866
	Genotype*Tissue	0.000405797	1	0.000405797	4.29725	0.054685
	Treatment*Tissue	0.000160637	1	0.000160637	1.70109	0.210596
	Genotype*Treatment*Tissue	0.000455733	1	0.000455733	4.82607	0.0431105
	Error	0.00151091	16	9.44317e-05
	Total	0.00471502	24
	Corrected Total	0.00373289	23
	a.R Squared = .595 (Adjusted R Squared = .418)
	Dependent Variable: Relative expression level of BraA09g017570.3C
	Source	Type III Sum of Squares	df	Mean Square	F	Sig.
	Corrected Model	0.00509632	7	0.000728046	2.89051	0.0372938
	Intercept	0.00554472	1	0.00554472	22.0138	0.000244887
	Genotype	1.1065e-05	1	1.1065e-05	0.0439305	0.836628
	Treatment	0.000789182	1	0.000789182	3.13323	0.0957611
	Tissue	0.00333728	1	0.00333728	13.2498	0.0022047
	Genotype*Treatment	8.85504e-05	1	8.85504e-05	0.351566	0.561516
	Genotype*Tissue	0.000236191	1	0.000236191	0.937733	0.347273
	Treatment*Tissue	0.000423007	1	0.000423007	1.67944	0.213383
	Genotype*Treatment*Tissue	0.000211049	1	0.000211049	0.837912	0.373585
	Error	0.00402999	16	0.000251875
	Total	0.014671	24
	Corrected Total	0.00912631	23
	a.R Squared = .558 (Adjusted R Squared = .365)
	Dependent Variable: Relative expression level of BraA09g021560.3C
	Source	Type III Sum of Squares	df	Mean Square	F	Sig.
	Corrected Model	0.00657398	7	0.000939139	1.59862	0.206363
	Intercept	0.0144389	1	0.0144389	24.5781	0.000142558
	Genotype	0.00141765	1	0.00141765	2.41315	0.139875
	Treatment	0.00126131	1	0.00126131	2.14702	0.162221
	Tissue	0.00156466	1	0.00156466	2.66339	0.122205
	Genotype*Treatment	0.000412502	1	0.000412502	0.702166	0.4144
	Genotype*Tissue	0.000830362	1	0.000830362	1.41345	0.25183
	Treatment*Tissue	0.000302098	1	0.000302098	0.514235	0.483649
	Genotype*Treatment*Tissue	0.00078539	1	0.00078539	1.3369	0.264555
	Error	0.00939953	16	0.000587471
	Total	0.0304124	24
	Corrected Total	0.0159735	23
	a.R Squared = .412 (Adjusted R Squared = .154)
	Dependent Variable: Relative expression level of BraA09g021570.3C
	Source	Type III Sum of Squares	df	Mean Square	F	Sig.
	Corrected Model	0.0763188	7	0.0109027	173.252	7.12871e-14
	Intercept	0.0190675	1	0.0190675	302.997	8.04772e-12
	Genotype	0.00928719	1	0.00928719	147.58	1.7218e-09
	Treatment	0.0106236	1	0.0106236	168.817	6.44939e-10
	Tissue	0.0182161	1	0.0182161	289.467	1.13946e-11
	Genotype*Treatment	0.00902787	1	0.00902787	143.459	2.11429e-09
	Genotype*Tissue	0.00963199	1	0.00963199	153.059	1.32083e-09
	Treatment*Tissue	0.0104998	1	0.0104998	166.849	7.02927e-10
	Genotype*Treatment*Tissue	0.00903221	1	0.00903221	143.528	2.10693e-09
	Error	0.00100688	16	6.29298e-05
	Total	0.0963932	24
	Corrected Total	0.0773257	23
	a.R Squared = .987 (Adjusted R Squared = .981)
	Dependent Variable: Relative expression level of BraA09g044870.3C
	Source	Type III Sum of Squares	df	Mean Square	F	Sig.
	Corrected Model	0.00197183	7	0.00028169	2.45582	0.0648018
	Intercept	0.00185678	1	0.00185678	16.1878	0.000982489
	Genotype	0.000108167	1	0.000108167	0.943018	0.345955
	Treatment	0.000515607	1	0.000515607	4.49515	0.0499739
	Tissue	4.15093e-05	1	4.15093e-05	0.361886	0.555889
	Genotype*Treatment	7.8673e-06	1	7.8673e-06	0.0685885	0.796745
	Genotype*Tissue	0.000802299	1	0.000802299	6.99459	0.017658
	Treatment*Tissue	1.35676e-05	1	1.35676e-05	0.118285	0.735381
	Genotype*Treatment*Tissue	0.00048281	1	0.00048281	4.20923	0.0569456
	Error	0.00183524	16	0.000114703
	Total	0.00566385	24
	Corrected Total	0.00380707	23
	a.R Squared = .518 (Adjusted R Squared = .307)
	Dependent Variable: Relative expression level of BraA09g045140.3C
	Source	Type III Sum of Squares	df	Mean Square	F	Sig.
	Corrected Model	0.00709427	7	0.00101347	5.96228	0.00152708
	Intercept	0.00799511	1	0.00799511	47.0356	3.84645e-06
	Genotype	4.98701e-05	1	4.98701e-05	0.293389	0.59552
	Treatment	2.77032e-06	1	2.77032e-06	0.0162979	0.900006
	Tissue	0.00360493	1	0.00360493	21.208	0.000292606
	Genotype*Treatment	0.00217144	1	0.00217144	12.7747	0.00253378
	Genotype*Tissue	0.000238392	1	0.000238392	1.40247	0.253605
	Treatment*Tissue	4.78442e-05	1	4.78442e-05	0.28147	0.603026
	Genotype*Treatment*Tissue	0.000979025	1	0.000979025	5.75966	0.0289234
	Error	0.00271968	16	0.00016998
	Total	0.0178091	24
	Corrected Total	0.00981395	23
	a.R Squared = .723 (Adjusted R Squared = .602)
	Dependent Variable: Relative expression level of BraA10g026590.3C
	Source	Type III Sum of Squares	df	Mean Square	F	Sig.
	Corrected Model	0.282574	7	0.0403677	3.80626	0.0127232
	Intercept	0.0580452	1	0.0580452	5.47306	0.0326084
	Genotype	0.0394503	1	0.0394503	3.71975	0.0717075
	Treatment	0.0314442	1	0.0314442	2.96486	0.104364
	Tissue	0.0580096	1	0.0580096	5.4697	0.0326547
	Genotype*Treatment	0.0413827	1	0.0413827	3.90196	0.0657408
	Genotype*Tissue	0.039465	1	0.039465	3.72114	0.0716596
	Treatment*Tissue	0.0314632	1	0.0314632	2.96665	0.104268
	Genotype*Treatment*Tissue	0.0413592	1	0.0413592	3.89975	0.0658095
	Error	0.16969	16	0.0106056
	Total	0.510309	24
	Corrected Total	0.452264	23
	a.R Squared = .625 (Adjusted R Squared = .461)
	Dependent Variable: Relative expression level of BraA06g019030.3C
	Source	Type III Sum of Squares	df	Mean Square	F	Sig.
	Corrected Model	0.14498	7	0.0207115	2.59266	0.0542992
	Intercept	0.126607	1	0.126607	15.8486	0.00107402
	Genotype	0.0263954	1	0.0263954	3.30417	0.0878778
	Treatment	0.0345359	1	0.0345359	4.32319	0.0540389
	Tissue	0.0251338	1	0.0251338	3.14624	0.0951325
	Genotype*Treatment	0.0023353	1	0.0023353	0.292332	0.596177
	Genotype*Tissue	0.0259449	1	0.0259449	3.24777	0.0903905
	Treatment*Tissue	0.0215288	1	0.0215288	2.69497	0.120172
	Genotype*Treatment*Tissue	0.00910624	1	0.00910624	1.13991	0.301515
	Error	0.127816	16	0.00798853
	Total	0.399404	24
	Corrected Total	0.272797	23
	a.R Squared = .531 (Adjusted R Squared = .326)
	Dependent Variable: Relative expression level of BraA08g031180.3C
	Source	Type III Sum of Squares	df	Mean Square	F	Sig.
	Corrected Model	4641.32	7	663.045	5600.75	6.8049e-26
	Intercept	758.61	1	758.61	6407.99	2.91138e-22
	Genotype	686.913	1	686.913	5802.36	6.42959e-22
	Treatment	693.311	1	693.311	5856.41	5.9711e-22
	Tissue	664.723	1	664.723	5614.92	8.35546e-22
	Genotype*Treatment	688.294	1	688.294	5814.03	6.32732e-22
	Genotype*Tissue	627.311	1	627.311	5298.91	1.3264e-21
	Treatment*Tissue	643.018	1	643.018	5431.58	1.08892e-21
	Genotype*Treatment*Tissue	637.746	1	637.746	5387.05	1.16284e-21
	Error	1.89416	16	0.118385
	Total	5401.82	24
	Corrected Total	4643.21	23
	a.R Squared = 1.000 (Adjusted R Squared = .999)
	Dependent Variable: Relative expression level of BraA06g009470.3C
	Source	Type III Sum of Squares	df	Mean Square	F	Sig.
	Corrected Model	5024.65	7	717.807	10.2783	6.86166e-05
	Intercept	853.918	1	853.918	12.2273	0.00298389
	Genotype	755.769	1	755.769	10.8219	0.00461872
	Treatment	793.645	1	793.645	11.3643	0.00389032
	Tissue	719.075	1	719.075	10.2965	0.0054753
	Genotype*Treatment	758.692	1	758.692	10.8638	0.00455729
	Genotype*Tissue	649.798	1	649.798	9.30453	0.00763345
	Treatment*Tissue	683.649	1	683.649	9.78923	0.00647724
	Genotype*Treatment*Tissue	664.02	1	664.02	9.50817	0.00712127
	Error	1117.39	16	69.8368
	Total	6995.95	24
	Corrected Total	6142.04	23
	a.R Squared = .818 (Adjusted R Squared = .738)
	Dependent Variable: Relative expression level of BraA09g060970.3C
	Source	Type III Sum of Squares	df	Mean Square	F	Sig.
	Corrected Model	6433.66	7	919.094	23.031	3.18123e-07
	Intercept	1060.14	1	1060.14	26.5655	9.60251e-05
	Genotype	955.378	1	955.378	23.9402	0.000162535
	Treatment	967.87	1	967.87	24.2533	0.000152362
	Tissue	920.347	1	920.347	23.0624	0.000195395
	Genotype*Treatment	968.994	1	968.994	24.2814	0.000151482
	Genotype*Tissue	855.373	1	855.373	21.4343	0.000278224
	Treatment*Tissue	880.259	1	880.259	22.0579	0.000242543
	Genotype*Treatment*Tissue	885.435	1	885.435	22.1876	0.000235789
	Error	638.509	16	39.9068
	Total	8132.31	24
	Corrected Total	7072.17	23
	a.R Squared = .910 (Adjusted R Squared = .870)
